# Supplementary material for: Summer crowds: An analysis of USFS campground reservations during the COVID-19 pandemic
Source: PLoS One. 2022 Jan 12;17(1):e0261833. doi: 10.1371/journal.pone.0261833 (PMC8754311; doi:10.1371/journal.pone.0261833)
Supplement: S1 Appendix — (ZIP) [file pone.0261833.s001.zip]

Archive with 3 entries (3 files):
- S1 Appendix.pdf
- S1 Appendix.tex
- Fig8.tif
