# Supplementary material for: Summer crowds: An analysis of USFS campground reservations during the COVID-19 pandemic
Source: PLoS One. 2022 Jan 12;17(1):e0261833. doi: 10.1371/journal.pone.0261833 (PMC8754311; doi:10.1371/journal.pone.0261833)
Supplement: S1 Appendix — (ZIP) [file pone.0261833.s001.zip › S1 Appendix.tex]

% Template for PLoS
% Version 3.5 March 2018
%

\documentclass[10pt,letterpaper]{article}
\usepackage[top=0.85in,left=2.75in,footskip=0.75in]{geometry}

% amsmath and amssymb packages, useful for mathematical formulas and symbols
\usepackage{amsmath,amssymb}

% Use adjustwidth environment to exceed column width (see example table in text)
\usepackage{changepage}

% Use Unicode characters when possible
\usepackage[utf8x]{inputenc}

% textcomp package and marvosym package for additional characters
\usepackage{textcomp,marvosym}

% cite package, to clean up citations in the main text. Do not remove.
\usepackage{cite}

% Use nameref to cite supporting information files (see Supporting Information section for more info)
\usepackage{nameref,hyperref}

% line numbers
\usepackage[right]{lineno}

% ligatures disabled
\usepackage{microtype}
\DisableLigatures[f]{encoding = *, family = * }

% color can be used to apply background shading to table cells only
\usepackage[table]{xcolor}

% array package and thick rules for tables
\usepackage{array}

% create "+" rule type for thick vertical lines
\newcolumntype{+}{!{\vrule width 2pt}}

% create \thickcline for thick horizontal lines of variable length
\newlength\savedwidth
\newcommand\thickcline[1]{%
  \noalign{\global\savedwidth\arrayrulewidth\global\arrayrulewidth 2pt}%
  \cline{#1}%
  \noalign{\vskip\arrayrulewidth}%
  \noalign{\global\arrayrulewidth\savedwidth}%
}

% \thickhline command for thick horizontal lines that span the table
\newcommand\thickhline{\noalign{\global\savedwidth\arrayrulewidth\global\arrayrulewidth 2pt}%
\hline
\noalign{\global\arrayrulewidth\savedwidth}}


% Remove comment for double spacing
%\usepackage{setspace} 
%\doublespacing

% Text layout
\raggedright
\setlength{\parindent}{0.5cm}
\textwidth 5.25in 
\textheight 8.75in

% Bold the 'Figure #' in the caption and separate it from the title/caption with a period
% Captions will be left justified
\usepackage[aboveskip=1pt,labelfont=bf,labelsep=period,justification=raggedright,singlelinecheck=off]{caption}
\renewcommand{\figurename}{Fig}

% Use the PLoS provided BiBTeX style
\bibliographystyle{plos2015}

% Remove brackets from numbering in List of References
\makeatletter
\renewcommand{\@biblabel}[1]{\quad#1.}
\makeatother


% Header and Footer with logo
\usepackage{lastpage,fancyhdr,graphicx}
\usepackage{epstopdf}
%\pagestyle{myheadings}
\pagestyle{fancy}
\fancyhf{}
%\setlength{\headheight}{27.023pt}
%\lhead{\includegraphics[width=2.0in]{PLOS-submission.eps}}
\rfoot{\thepage/\pageref{LastPage}}
\renewcommand{\headrulewidth}{0pt}
\renewcommand{\footrule}{\hrule height 2pt \vspace{2mm}}
\fancyheadoffset[L]{2.25in}
\fancyfootoffset[L]{2.25in}
\lfoot{\today}

%% Include all macros below

\newcommand{\lorem}{{\bf LOREM}}
\newcommand{\ipsum}{{\bf IPSUM}}


%%my packages
\usepackage{indentfirst}
\usepackage[numbers]{natbib}
\usepackage[export]{adjustbox}
\usepackage{placeins}
\usepackage{caption}
\usepackage{subcaption}
 \usepackage{setspace}
\usepackage{blindtext}
\usepackage{caption}
\usepackage{hyperref}
\usepackage[super]{nth}
\usepackage[font=small,labelfont=bf]{caption}

\usepackage{ltablex} 
\usepackage{caption}
\captionsetup[longtable]{margin=-2.25in}
\setlength{\LTleft}{-2.25in}

\hypersetup{
  colorlinks,
  citecolor=blue,
  linkcolor=blue,
  urlcolor=blue,
  }
\usepackage{array,ragged2e}
\newcolumntype{P}[1]{>{\RaggedRight\arraybackslash}p{#1}}
 
 
\renewcommand{\baselinestretch}{1.5}
\setlength{\parindent}{2em}
\setlength{\parskip}{0.25em}
\usepackage{longtable}
\usepackage{breqn}
%\usepackage[dvipsnames]{xcolor}


%% END MACROS SECTION


\begin{document}
\vspace*{0.2in}

% Title must be 250 characters or less.


\makeatletter % Reference list option change
\renewcommand\@biblabel[1]{#1.} % from [1] to 1
\makeatother

\section*{S1 Appendix}
\subsection*{1.1 Conceptual Framework}
\noindent
In this section, we use a utility maximization framework to illustrate 
how the demand for one good (good B) changes in response to changes in the relative risk associated with another good (good A). Assume that goods A and B that are net substitutes. Good A requires individuals to participate in activities that might be associated with increased COVID infection risk, for example dining at a restaurant. If an individual is infected, they potentially incur health costs, hospital costs, and other costs due to physical and mental stress. Let the total cost of being infected be represented by $i$. Let $\pi_A$ represent the probability of being infected when consuming A and $\pi_B$ be the probability of being infected when consuming B. Let us also assume that $\pi_A$ $>$ $\pi_B$. Additionally, assume $\pi_B=0$, that is individuals perceive B to have no infection risk. We can think of B representing goods such as camping that have minimal infection risk.

Let us assume individuals maximize utility from the consumption of these two goods. Let $p_A$ and $p_B$ represent prices for good A and B respectively, while $X_A$ and $X_B$ represents the units of consumption for each good. Let the income of the individual be represented by $I$ and that consumers have the utility function, $U(X_A, X_B)$, which is quasi-concave, continuous, strictly increasing in $X_A$ and $X_B$ and differentiable. The consumer's probability of incurring cost $(p_A + i)$ per unit of good A is $\pi_A$ and the probability of incurring a cost of $p_A$ is $(1-\pi_A)$. That is if infected, the consumer faces an additional cost of $i$ along with the price of the good. This results in the consumer's expected budget constraint  $I=\pi_A(p_A + i)X_A+(1-\pi_A)p_AX_A+p_BX_B$, which simplifies to $I=(p_A + \pi_A i)X_A+p_BX_B$. Writing $\pi_A i = \theta_A$, the budget constraint becomes $I=(p_A + \theta_A)X_A+p_BX_B$, where $\theta$ is increasing in $p_A$ and $i$. The consumer's utility maximization problem then becomes:

\begin{equation*}
\begin{aligned}
& \underset{ \{ X_A,X_B\}}{\text{maximize}}
& & U(X_A,X_B) \\
& \text{subject to}
& & I=(p_A + \theta_A)X_A+p_BX_B\\
\end{aligned}
\end{equation*}

\noindent
Given the assumptions, the demand functions derived from this optimization problem satisfy the general Slutsky equation \citep{jehle2011advanced}. The Slutsky equation for cross price effects for good B can be written as:
\begin{equation}
\frac{\partial X_B}{\partial \theta_A} = \frac{\partial h_B}{\partial \theta_A} - X_A\frac{\partial X_B}{\partial I},
\end{equation}

\noindent
where $h_B$ is the Hicksian demand for good B. As good A and B are net substitutes $\frac{\partial h_B}{\partial \theta_A}>0$. This term represents the substitution effect between the two goods. The second term represents the income effect. There is empirical support to suggest the relationship between camping demand and income is negative \citep{brox1997valuing, shartaj2020exploring}. We simply assume that the income effect is smaller than the substitution effect. Given these assumptions, we can see that $\frac{\partial X_B}{\partial \theta_A}>0$. As $\theta_A$ is increasing in infection risk for good A, we can then deduce that increases in the perceived risk of good A will lead consumers to substitute to good B, causing an increase in the market demand for B. The market demand is simply the sum of all individual demand curves (represented in Fig 8 as D1). In the short run, we expect the supply and price of campsites within each campground to be fixed, which results in the campgrounds either facing excess demand or excess supply.

As the perceived risk of good A increases, the Marshallian demand for good B will shift outwards moving from D1 to D2, as shown in Fig 8. Campgrounds that are facing excess supply experience an increase in nights reserved from 2 to 4. For campgrounds facing excess demand, nights reserved would remain the same. This illustrates the importance of controlling for baseline capacity utilization. High capacity utilization campgrounds, represent sites that are already facing excess demand and thus have no room for growth, whereas, low capacity utilization campgrounds represent sites facing excess supply, and thus having room for experiencing growth in nights reserved.

\begin{figure}[h!]
    \centering
    \renewcommand{\figurename}{Fig 8}
    \includegraphics[max width = 0.8\textwidth]{}
    \caption*{\textbf{Fig 8. Graphical exposition of changes in campground demand.}}
    \label{fig:theory}
\end{figure}
\FloatBarrier

\noindent
Infection risk can be moderated by the level of public health restrictions. Therefore, we control for public health restrictions in the analysis when estimating changes in the infection rates on camping reservation demand. This captures the direct impacts on camping nights reserved due to COVID-19.  

\subsection*{1.2 Summary of literature on COVID-19 impacts on outdoor recreation}
\noindent
Table A1 provides a list of the limited literature that explores outdoor recreation impacts during the COVID-19 pandemic. The table includes brief summaries of each paper and elaborates how this paper builds on and contributes to the existing literature.

{\setlength{\tabcolsep}{5pt}
\begin{longtable}[P]{P{30mm} P{15mm} P{30mm} P{100mm}}
    \caption*{\bf Table A1: Summary of pertinent literature of COVID-19 impacts on outdoor recreation.}
    \hline 
\textbf{Authors}    & \textbf{Year}	&	\textbf{Paper title}	& \textbf{Summary} \\ \hline 
\endfirsthead

\multicolumn{4}{c}%
{{\bfseries Table A1 -- continued from previous page}} \\
\hline \textbf{Authors}    & \textbf{Year}	&	\textbf{Paper title}	& \textbf{Summary} \\ \hline 
\endhead

\hline \multicolumn{4}{|r|}{{Continued on next page}} \\ \hline
\endfoot

\hline
\endlastfoot
    \hline

    \hline
    Craig & 	2020 &	Camping, glamping and coronavirus in the United States. &	Uses a survey of 2,685 US respondents to show that individuals had a higher preference for camping near their place of residence during the COVID-19 pandemic. We build on this literature by documenting the large increases in campground nights reserved at campgrounds near metropolitan areas. \\
    \hline
    Landry et al. &	2020 &	How has COVID-19 pandemic affected outdoor recreation in the US? A revealed preference approach. &	Uses a survey of 1,020 US respondents to collect information on individual trips to National Parks 12 months prior to the pandemic and 5 months into the pandemic. Their results document declines in camping in National Parks during the first few months of the pandemic. We contribute by documenting the increases in USFS campgrounds in the summer and by highlighting the determinants that lead to these increases. \\
    \hline
    Rice and Pan &	2020 &	Understanding drivers of change in park visitation during the COVID-19 pandemic: A spatial application of Big data. &	Pairs data on mobility trends provided by Google with data on public policies, county demographics, and spatial lattitude to demonstrate the importance of seasonality and median county age as contributing factors to outdoor recreation trends in the Spring of 2020. We contribute by demonstrating the changes in seasonal demand for camping reservations, by demonstrating the declines that occurred over the Spring, followed by increases in reservations in the Summer. \\
    \hline
    Geng et al. &	2021 &	Impacts of COVID-19 pandemic on urban park visitation: a global analysis. &	Uses Google's Community Mobility Reports to analyze trends in outdoor recreation around the world. The authors report an increase in the demand for outdoor green spaces that are a function of when outbreaks began in different countries. \\
    \hline
    Kupfer et al. &	2021 &	Using mobile device data to track the effects of the COVID-19 pandemic on spatiotemporal patterns of National Park visitation. &	Analysis uses spatiotemporal patterns in visitation to 5 NPs by combing visitation data with mobility records to show a decrease in visitation from March - May of 2020. As restrictions were reduced NP visitation in 2020 approached or surpassed 2019 levels. The authors show that the initial increases were from visitors coming from nearby states. Later in the year the visitors were came from a broader set of states. We contribute by analyzing reservations to USFS campgrounds, which make up the majority of campgrounds on public lands, to document nationwide impacts throughout 2020 and the role of spatial spillovers in boosting the reservations. \\
    \hline
    Volnec et al. &	2021 &	Public Parks and the pandemic: How park usage has been affected by COVID-19 policies. &	Use geo-tagged social media data from state, county and local parks in New Jersey to explore the impact of Covid-19 on park visitation and show that visitation increased by 63.4 percent at the beginning of the pandemic, then they dropped by 76.1 percent during park shutdown orders. Finally, they show that visitation returned to pre-shutdown levels once the parks in New Jersey reopened. We contribute to this literature by documenting nationwide changes in campground reservations. Additionally, we provide evidence on the mechanisms for the changes in reservations took to highlight the role of spatial spillovers. \\
\label{tab:my_label}
\end{longtable}}

\newpage
\subsection*{1.3 Full regression tables}

\begin{table}[!htbp] \centering 
  \caption*{Table B1: Full regression with interaction terms for Model 1 of the infection rate section} 
  \label{} 
   \adjustbox{max width =\textwidth}{
\begin{tabular}{@{\extracolsep{5pt}}lc} 
\hline \\[-1.8ex] 
 & \multicolumn{1}{c}{\textit{Dependent variable: Change in nights reserved}}
 & \cline{2-2}
 & Estimate [95 \% CI low, 95 \% CI high] \\
\hline 
 3-week moving avg infection rate & $-$20.180 [$-$57.477, 17.118] \\ 
  & p = 0.289 \\ 
  3-week moving avg infection rate x Summer & 46.544$^{*}$ [6.574, 86.513] \\ 
  & p = 0.023 \\ 
  Mandatory SAH & $-$16.420$^{***}$ [$-$22.347, $-$10.492] \\ 
  & p = 0.00000 \\ 
  Mandatory SAH x Summer & 18.759$^{***}$ [11.734, 25.783] \\ 
  & p = 0.00000 \\ 
  Advisory SAH & $-$9.096$^{**}$ [$-$15.434, $-$2.758] \\ 
  & p = 0.005 \\ 
  Advisory SAH x Summer & 9.441$^{**}$ []2.743, 16.140] \\ 
  & p = 0.006 \\ 
  Days closed in 2020 & $-$1.813$^{***}$ [$-$2.817, $-$0.809] \\ 
  & p = 0.0005 \\ 
  Days closed in 2020 x Summer & $-$4.499$^{***}$ [$-$5.573, $-$3.425] \\ 
  & p = 0.000 \\ 
  Capacity utilization in 2019 & $-$0.046$^{+}$ [$-$0.099, 0.007] \\ 
  & p = 0.091 \\ 
  Capacity utilization in 2019 x Summer & $-$0.171$^{***}$ [$-$0.233, $-$0.108] \\ 
  & p = 0.00000 \\ 
 \hline
Observations & 29,619 \\
Fixed effects & Weekly \\
Clustered SEs & Campground level \\
R$^{2}$ & 0.223 \\ 
Adjusted R$^{2}$ & 0.222 \\ 
Residual Std. Error & 44.936 (df = 29578) \\ 
F statistic & 211.9$^{***}$ (df = 40 ; 29578) \\
\hline 
\textit{Note:}  & \multicolumn{1}{r}{$^{+}$p$<$0.10 ;$^{*}$p$<$0.05; $^{**}$p$<$0.01; $^{***}$p$<$0.001} two tailed; \\
\multicolumn{2}{r}{\textit{The standard errors used to estimate the confidence intervals are clustered by campground.}}\\
\end{tabular}}
\end{table}


\begin{table}[!htbp] \centering 
  \caption*{Table B2: Full regression with interaction terms for Model 2 of the infection rate section} 
  \label{} 
   \adjustbox{max width =\textwidth}{
\begin{tabular}{@{\extracolsep{5pt}}lc} 
\hline \\[-1.8ex] 
 & \multicolumn{1}{c}{\textit{Dependent variable: Change in nights reserved}}
 & \cline{2-2}
 & Estimate [95 \% CI low, 95 \% CI high] \\
\hline 
 3-week moving avg infection rate & $-$26.374 [$-$63.151, 10.403] \\ 
  & p = 0.160 \\ 
  3-week moving avg infection rate x Summer & 46.386$^{*}$ [5.442, 87.329] \\ 
  & p = 0.027 \\ 
  Mandatory SAH & $-$18.538$^{***}$ [$-$24.463, $-$12.613] \\ 
  & p = 0.000 \\ 
  Mandatory SAH x Summer & 20.347$^{***}$ [13.319, 27.375] \\ 
  & p = 0.000 \\ 
  Advisory SAH & $-$10.920$^{***}$ [$-$17.324, $-$4.516] \\ 
  & p = 0.0008 \\ 
  Advisory SAH x Summer & 13.369$^{***}$ [6.574, 20.164] \\ 
  & p = 0.0002 \\ 
  Capacity utilization in 2019 & $-$0.071$^{*}$ [$-$0.129, $-$0.014] \\ 
  & p = 0.016 \\ 
  Capacity utilization in 2019 x Summer & $-$0.232$^{***}$ [$-$0.297, $-$0.167] \\ 
  & p = 0.000 \\ 
 \hline
Observations & 29,619 \\ 
Fixed effects & Weekly \\
Clustered SEs & Campground level \\
R$^{2}$ & 0.159 \\ 
Adjusted R$^{2}$ & 0.157 \\ 
Residual Std. Error & 46.753 (df = 29580) \\ 
F statistic & 146.7$^{***}$ (df = 38 ; 29580)\\
\hline 
\textit{Note:}  & \multicolumn{1}{r}{$^{+}$p$<$0.10 ;$^{*}$p$<$0.05; $^{**}$p$<$0.01; $^{***}$p$<$0.001} two tailed; \\
\multicolumn{2}{r}{\textit{The standard errors used to estimate the confidence intervals are clustered by campground.}}\\
\end{tabular}}
\end{table}


\begin{table}[!htbp] \centering 
  \caption*{Table B3: Full regression with interaction terms for Model 3 of the infection rate section} 
  \label{} 
   \adjustbox{max width =\textwidth}{
\begin{tabular}{@{\extracolsep{5pt}}lc} 
\hline \\[-1.8ex] 
 & \multicolumn{1}{c}{\textit{Dependent variable: Change in nights reserved}}
 & \cline{2-2}
 & Estimate [95 \% CI low, 95 \% CI high] \\ 
\hline
 3-week moving avg infection rate & 32.401 [$-$8.359, 73.161] \\ 
  & p = 0.120 \\ 
  3-week moving avg infection rate x Summer & $-$7.675 [$-$52.418, 37.068] \\ 
  & p = 0.737 \\ 
  Mandatory SAH & $-$4.006 [$-$13.751, 5.739] \\ 
  & p = 0.421 \\ 
  Mandatory SAH x Summer & 5.795 [$-$5.674, 17.263] \\ 
  & p = 0.323 \\ 
  Advisory SAH & $-$12.388$^{**}$ [$-$19.841, $-$4.935] \\ 
  & p = 0.002 \\ 
  Advisory SAH x Summer & 13.032$^{**}$ [5.044, 21.020] \\ 
  & p = 0.002 \\ 
  Days closed in 2020 & $-$1.329$^{*}$ [$-$2.461, $-$0.197] \\ 
  & p = 0.022 \\ 
  Days closed in 2020 x Summer & $-$4.729$^{***}$ [$-$5.927, $-$3.531] \\ 
  & p = 0.000 \\ 
  Capacity utilization in 2019 & $-$0.101$^{**}$ [$-$0.163, $-$0.039] \\ 
  & p = 0.002 \\ 
  Capacity utilization in 2019 x Summer & $-$0.106$^{**}$ [$-$0.180, $-$0.032] \\ 
  & p = 0.005 \\ 
 \hline
Observations & 29,619 \\ 
R$^{2}$ & 0.260 \\ 
Adjusted R$^{2}$ & 0.253 \\ 
Residual Std. Error & 44.011 (df = 29361) \\ 
F statistic & 310.8$^{***}$ (df = 10 ; 29361) \\
\hline 
\textit{Note:}  & \multicolumn{1}{r}{$^{+}$p$<$0.10 ;$^{*}$p$<$0.05; $^{**}$p$<$0.01; $^{***}$p$<$0.001} two tailed; \\
\multicolumn{2}{r}{\textit{The standard errors used to estimate the confidence intervals are clustered by campground.}}\\ 
\end{tabular}}
\end{table} 

\pagebreak

{\setlength{\tabcolsep}{5pt}
\begin{longtable}[width = \textwidth]{lc}

\caption*{Table B4: Full regression with interaction terms for Model 1 of spatial spillovers section} \label{tab:long} \\

\hline 
\textbf{} & \multicolumn{1}{c}{\textit{Dependent variable: Change in nights reserved}}
  & \cline{2-2}
\endfirsthead

\multicolumn{2}{c}%
{{\bfseries Table B4 -- continued from previous page}} \\
\hline  & \multicolumn{1}{c}{\textit{Dependent variable: Change in nights reserved}} & \cline{2-2}
 & Estimate [95 \% CI low, 95 \% CI high] \\ 
\hline
\endhead

\hline \multicolumn{2}{|r|}{{Continued on next page}} \\ \hline
\endfoot

\hline
\endlastfoot
 & Estimate [95 \% CI low, 95 \% CI high] \\ 
\hline
3-week moving avg infection rate & $-$14.660 [$-$49.458, 20.138] \\ 
  & p = 0.409 \\ 
  3-week moving avg infection rate x Summer & 31.105 [$-$6.188, 68.398] \\ 
  & p = 0.103 \\ 
  Mandatory SAH & $-$13.362$^{***}$ [$-$18.854, $-$7.869] \\ 
  & p = 0.00001 \\ 
  Mandatory SAH x Summer & 12.278$^{***}$ [5.707, 18.849] \\ 
  & p = 0.0003 \\ 
  Advisory SAH & $-$8.295$^{*}$ [$-$14.774, $-$1.815] \\ 
  & p = 0.013 \\ 
  Advisory SAH x Summer & 5.478 [$-$1.468, 12.423] \\ 
  & p = 0.123 \\ 
  Within 50 miles of NP & $-$4.940$^{+}$ [$-$9.938, 0.058] \\ 
  & p = 0.053 \\ 
  Within 50 miles of NP x Summer & 6.635$^{*}$ [0.722, 12.548] \\ 
  & p = 0.028 \\ 
  Increase in NP visits & 4.557 [$-$0.981, 10.095] \\ 
  & p = 0.107 \\ 
  Increase in NP visits x Summer & 3.108 [$-$3.380, 9.597] \\ 
  & p = 0.348 \\ 
  Small metropolitan area & $-$2.256 [$-$6.470, 1.958] \\ 
  & p = 0.295 \\ 
  Small metropolitan area x Summer & 3.468 [$-$1.760, 8.696] \\ 
  & p = 0.194 \\ 
  Medium metropolitan area & $-$10.580$^{***}$ [$-$16.696, $-$4.464] \\ 
  & p = 0.0006 \\ 
  Medium metropolitan area x Summer & 14.107$^{***}$ [6.565, 21.650] \\ 
  & p = 0.0003 \\ 
  Large metropolitan area & $-$11.427$^{**}$ [$-$19.559, $-$3.295] \\ 
  & p = 0.006 \\ 
  Large metropolitan area x Summer & 27.127$^{***}$ [17.347, 36.907] \\ 
  & p = 0.00000 \\ 
  Wildfire 10 & $-$9.178 [$-$40.549, 22.192] \\ 
  & p = 0.567 \\ 
  Wildfire 10 x Summer & $-$3.548 [$-$35.373, 28.277] \\ 
  & p = 0.828 \\ 
  Wildfire 20 & $-$15.461 [$-$44.488, 13.566] \\ 
  & p = 0.297 \\ 
  Wildfire 20 x Summer & 6.501 [$-$20.420, 33.421] \\ 
  & p = 0.637 \\ 
  Days closed in 2020 & $-$1.709$^{***}$ [$-$2.706, $-$0.712] \\ 
  & p = 0.00078 \\ 
  Days closed in 2020 x Summer & $-$4.628$^{***}$ [$-$5.705, $-$3.550] \\ 
  & p = 0.000 \\ 
  Capacity utilization in 2019 & $-$0.073$^{*}$ [$-$0.133, $-$0.014] \\ 
  & p = 0.016 \\ 
  Capacity utilization in 2019 x Summer & $-$0.135$^{***}$ [$-$0.201, $-$0.068] \\ 
  & p = 0.0001 \\
 \hline 
Observations & 29,619 \\ 
Fixed effects & Weekly \\
Clustered SEs & Campground level \\
R$^{2}$ & 0.239 \\ 
Adjusted R$^{2}$ & 0.237 \\ 
Residual Std. Error & 44.482 (df = 29564) \\ 
F statistic & 177.1$^{***}$ (df = 24 ; 29564) \\
\hline 
\textit{Note:}  & \multicolumn{1}{r}{$^{+}$p$<$0.10 ;$^{*}$p$<$0.05; $^{**}$p$<$0.01; $^{***}$p$<$0.001} two tailed; \\
\multicolumn{2}{r}{\textit{The standard errors used to estimate the confidence intervals are clustered by campground.}}\\
\end{longtable}}


\bigskip
{\setlength{\tabcolsep}{5pt}
\begin{longtable}[width = \textwidth]{lc}


\caption*{Table B5: Full regression with interaction terms for Model 1 of spatial spillovers section} \label{tab:long} \\

\hline 
\textbf{} & \multicolumn{1}{c}{\textit{Dependent variable: Change in nights reserved}}
  & \cline{2-2}
\endfirsthead

\multicolumn{2}{c}%
{{\bfseries Table B5 -- continued from previous page}} \\
\hline  & \multicolumn{1}{c}{\textit{Dependent variable: Change in nights reserved}} & \cline{2-2}
 & Estimate [95 \% CI low, 95 \% CI high] \\ 
\hline
\endhead

\hline \multicolumn{2}{|r|}{{Continued on next page}} \\ \hline
\endfoot

\hline
\endlastfoot
 & Estimate [95 \% CI low, 95 \% CI high] \\ 
\hline
 3-week moving avg infection rate & $-$19.230 [$-$53.254, 14.795] \\ 
  & p = 0.268 \\ 
  3-week moving avg infection rate x Summer & 30.326 [$-$7.721, 68.372] \\ 
  & p = 0.119 \\ 
  Mandatory SAH & $-$15.272$^{***}$ [$-$20.756, $-$9.788] \\ 
  & p = 0.00000 \\ 
  Mandatory SAH x Summer & 13.852$^{***}$ [7.222, 20.482] \\ 
  & p = 0.00005 \\ 
  Advisory SAH & $-$10.046$^{**}$ [$-$16.578, $-$3.514] \\ 
  & p = 0.003 \\ 
  Advisory SAH x Summer & 9.281$^{*}$ [2.253, 16.308] \\ 
  & p = 0.010 \\ 
  Within 50 miles of NP & $-$5.384$^{*}$ [$-$10.412, $-$0.355] \\ 
  & p = 0.036 \\ 
  Within 50 miles of NP x Summer & 7.157$^{*}$ [1.096, 13.219] \\ 
  & p = 0.021 \\ 
  Increase in NP visits & 5.294$^{+}$ [$-$0.260, 10.848] \\ 
  & p = 0.062 \\ 
  Increase in NP visits x Summer & 3.237 [$-$3.424, 9.897] \\ 
  & p = 0.341 \\ 
  Small metropolitan area & $-$2.938 [$-$7.154, 1.279] \\ 
  & p = 0.173 \\ 
  Small metropolitan area x Summer & 2.579 [$-$2.748, 7.906] \\ 
  & p = 0.343 \\ 
  Medium metropolitan area & $-$10.759$^{***}$ [$-$16.896, $-$4.623] \\ 
  & p = 0.00056 \\ 
  Medium metropolitan area x Summer & 14.066$^{***}$ [6.332, 21.800] \\ 
  & p = 0.0004 \\ 
  Large metropolitan area & $-$11.857$^{**}$ [$-$20.077, $-$3.637] \\ 
  & p = 0.005 \\ 
  Large metropolitan area x Summer & 26.080$^{***}$ [15.833, 36.327] \\ 
  & p = 0.00000 \\ 
  Wildfire 10 & $-$6.049 [$-$36.167, 24.068] \\ 
  & p = 0.694 \\ 
  Wildfire 10 x Summer & $-$11.614 [$-$42.581, 19.353] \\ 
  & p = 0.463 \\ 
  Wildfire 20 & $-$13.825 [$-$43.338, 15.689] \\ 
  & p = 0.359 \\ 
  Wildfire 20 x Summer & 5.442 [$-$21.885, 32.769] \\ 
  & p = 0.697 \\ 
  Capacity utilization in 2019 & $-$0.098$^{**}$ [$-$0.161, $-$0.035] \\ 
  & p = 0.003 \\ 
  Capacity utilization in 2019 x Summer & $-$0.198$^{***}$ [$-$0.267, $-$0.128] \\ 
  & p = 0.00000 \\ 
 \hline
Observations & 29,619 \\ 
Fixed effects & Weekly \\
Clustered SEs & Campground level \\
R$^{2}$ & 0.175 \\ 
Adjusted R$^{2}$ & 0.173 \\ 
Residual Std. Error & 46.315 (df = 29566) \\ 
F statistic & 120.3$^{***}$ (df = 52 ; 29566) \\
\hline
\textit{Note:}  & \multicolumn{1}{r}{$^{+}$p$<$0.10 ;$^{*}$p$<$0.05; $^{**}$p$<$0.01; $^{***}$p$<$0.001} two tailed; \\
\multicolumn{2}{r}{\textit{The standard errors used to estimate the confidence intervals are clustered by campground.}}\\
\end{longtable}}

\pagebreak
{\setlength{\tabcolsep}{5pt}
\begin{longtable}[width = \textwidth]{lc}


\caption*{Table B6: Full regression with interaction terms for Model 1 of spatial spillovers section} \label{tab:long} \\

\hline 
\textbf{} & \multicolumn{1}{c}{\textit{Dependent variable: Change in nights reserved}}
  & \cline{2-2}
\endfirsthead

\multicolumn{2}{c}%
{{\bfseries Table B6 -- continued from previous page}} \\
\hline  & \multicolumn{1}{c}{\textit{Dependent variable: Change in nights reserved}} & \cline{2-2}
 & Estimate [95 \% CI low, 95 \% CI high] \\ 
\hline
\endhead

\hline \multicolumn{2}{|r|}{{Continued on next page}} \\ \hline
\endfoot

\hline
\endlastfoot
 & Estimate [95 \% CI low, 95 \% CI high] \\ 
\hline
  3-week moving avg infection rate & 33.878$^{+}$ [$-$5.297, 73.053] \\ 
  & p = 0.091 \\ 
  3-week moving avg infection rate x Summer & $-$16.065 [$-$58.735, 26.604] \\ 
  & p = 0.461 \\ 
  Mandatory SAH & $-$2.421 [$-$11.531, 6.690] \\ 
  & p = 0.603 \\ 
  Mandatory SAH x Summer & 3.552 [$-$7.862, 14.965] \\ 
  & p = 0.542 \\ 
  Advisory SAH & $-$11.262$^{**}$ [$-$19.123, $-$3.402] \\ 
  & p = 0.005 \\ 
  Advisory SAH x Summer & 8.845$^{*}$ [0.270, 17.421] \\ 
  & p = 0.044 \\ 
  Within 50 miles of NP & $-$4.029 [$-$8.912, 0.854] \\ 
  & p = 0.106 \\ 
  Within 50 miles of NP x Summer & 5.754$^{+}$ [$-$0.134, 11.642] \\ 
  & p = 0.056 \\ 
  Increase in NP visits & 4.971$^{+}$ [$-$0.061, 10.004] \\ 
  & p = 0.053 \\ 
  Increase in NP visits x Summer & 1.700 [$-$4.250, 7.650] \\ 
  & p = 0.576 \\ 
  Small metropolitan area & 1.712 [$-$2.751, 6.175] \\ 
  & p = 0.453 \\ 
  Small metropolitan area x Summer & $-$3.016 [$-$8.770, 2.739] \\ 
  & p = 0.305 \\ 
  Medium metropolitan area & $-$4.676 [$-$11.315, 1.962] \\ 
  & p = 0.168 \\ 
  Medium metropolitan area x Summer & 7.165$^{+}$ [$-$0.703, 15.033] \\ 
  & p = 0.075 \\ 
  Large metropolitan area & $-$6.817 [$-$15.488, 1.854] \\ 
  & p = 0.124 \\ 
  Large metropolitan area x Summer & 20.459$^{***}$ [10.042, 30.876] \\ 
  & p = 0.0002 \\ 
  Wildfire 10 & $-$25.539 [$-$57.679, 6.601] \\ 
  & p = 0.120 \\ 
  Wildfire 10 x Summer & 12.639 [$-$19.524, 44.802] \\ 
  & p = 0.442 \\ 
  Wildfire 20 & $-$25.749$^{*}$ [$-$51.317, $-$0.181] \\ 
  & p = 0.049 \\ 
  Wildfire 20 x Summer & 16.099 [$-$7.294, 39.491] \\ 
  & p = 0.178 \\ 
  Days closed in 2020 & $-$1.354$^{*}$ [$-$2.467, $-$0.240] \\ 
  & p = 0.018 \\ 
  Days closed in 2020 x Summer & $-$4.647$^{***}$ [$-$5.835, $-$3.459] \\ 
  & p = 0.000 \\ 
  Capacity utilization in 2019 & $-$0.096$^{**}$ [$-$0.156, $-$0.035] \\ 
  & p = 0.003 \\ 
  Capacity utilization in 2019 x Summer & $-$0.112$^{**}$ [$-$0.183, $-$0.041] \\ 
  & p = 0.003 \\ 
 \hline\\
Observations & 29,619 \\ 
Fixed effects & Region by week \\
Clustered SEs & Campground level \\
R$^{2}$ & 0.270 \\ 
Adjusted R$^{2}$ & 0.264 \\ 
Residual Std. Error & 43.708 (df = 29347) \\ 
F statistic & 40.13$^{***}$ (df = 271 ; 29347)\\
\hline
\textit{Note:}  & \multicolumn{1}{r}{$^{+}$p$<$0.10 ;$^{*}$p$<$0.05; $^{**}$p$<$0.01; $^{***}$p$<$0.001} two tailed;\\
\multicolumn{2}{r}{\textit{The standard errors used to estimate the confidence intervals are clustered by campground.}}\\
\end{longtable}}

\subsection*{1.4 Robustness tests}
\noindent
The majority of USFS campgrounds are located in the western US, therefore we estimate the model described in equation (4), but with only including campgrounds from western states. The results are presented in specification (1) of Table C1. We see the results are similar to previous estimates using the entire sample. In specification (2), we estimate the model described in equation (4) but exclude the increase in NP visits variable and instead include two alternative distances. The variables `Within 75 of NP' and `Within 100 of NP' represent dummy variables for campgrounds between 50 to 75 miles and between 75 to 100 miles of a NP, respectively. We see that campgrounds that lie within 50 miles of a NP experienced increases in campground reservations in 2020, relative to campgrounds further away. Moreover, the magnitude and significance falls as we include campgrounds that lie further than 50 miles of a NP, as represented by the coefficient estimates of `Within 50 miles of NP' and `Within 100 miles of NP'.


\begin{table}[!htbp] \centering 
  \caption*{\bf Table C1: Marginal effects for alternative models.} 
  \small
  \label{}
  \adjustbox{max width =\textwidth}{
  \begin{tabular}{@{\extracolsep{0.1pt}}lcccc} 
  
\hline 
 & \multicolumn{4}{c}{\textit{Dependent variable: Change in nights reserved}} \\ 
\cline{2-5} 
 & \multicolumn{2}{c}{(1)}  & \multicolumn{2}{c}{(2)} \\  
\cline{2-3}
\cline{4-5}
& Spring & Summer  & Spring & Summer \\
\hline
\multicolumn{1}{l}{3-week moving moving avg infection rate} & -50.703$^{*}$ & 20.103$^{+}$ & -12.000 & 16.243 \\ 
\multicolumn{1}{l}{} & (22.097) & (11.151) & (17.780) & (10.370) \\ 
\\
\multicolumn{1}{l}{Mandatory SAH} & -18.608$^{***}$ & -2.249 & -13.347$^{***}$ & -1.865 \\ 
\multicolumn{1}{l}{} & (3.290) & (2.706) & (2.798) & (2.640) \\ 
\\
\multicolumn{1}{l}{Advisory SAH} & -8.866$^{**}$ & -2.465 & -8.245$^{*}$ & -3.114$^{+}$ \\ 
\multicolumn{1}{l}{} & (2.827) & (1.763) & (3.350) & (1.704) \\ 
\\
\multicolumn{1}{l}{Within 50 miles of NP} & -3.977 & 1.515 & -4.176 & 4.783$^{*}$ \\ 
\multicolumn{1}{l}{} & (2.420) & (1.908) & (2.598) & (2.122) \\ 
\\
\multicolumn{1}{l}{Within 75 miles of NP} &  &  & -1.978 & 1.139 \\ 
\multicolumn{1}{l}{} &  &  & (3.085) & (2.162) \\ 
\\ 
\multicolumn{1}{l}{Within 100 miles of NP} &  &  & 1.891 & -0.598 \\ 
\multicolumn{1}{l}{} &  &  & (2.638) & (2.380) \\ 
\\
\multicolumn{1}{l}{Increase in NP visits} & 4.944$^{+}$ & 8.228$^{**}$ &  &  \\ 
\multicolumn{1}{l}{} & (2.695) & (2.541) &  &  \\ 
\\
\multicolumn{1}{l}{Small metropolitan area} & -2.496 & 1.725 & -2.557 & 1.091 \\ 
\multicolumn{1}{l}{} & (2.104) & (1.952) & (2.121) & (1.814) \\ 
\\
\multicolumn{1}{l}{Medium metropolitan area} & -6.541$^{*}$ & 5.027$^{*}$ & -10.950$^{***}$ & 3.597 \\ 
\multicolumn{1}{l}{} & (3.021) & (2.365) & (3.158) & (2.184) \\ 
\\
\multicolumn{1}{l}{Large metropolitan area} & -15.059$^{***}$ & 15.572$^{***}$ & -11.480$^{**}$ & 15.535$^{***}$ \\ 
\multicolumn{1}{l}{} & (3.967) & (2.994) & (4.135) & (2.920) \\ 
\\
\multicolumn{1}{l}{Wildfire 10} & -14.238 & -12.210$^{***}$ & -9.498 & -13.092$^{***}$ \\ 
\multicolumn{1}{l}{} & (16.627) & (2.782) & (15.981) & (2.817) \\ 
\\
\multicolumn{1}{l}{Wildfire 20} & -19.034 & -9.197$^{***}$ & -15.722 & -8.994$^{**}$ \\ 
\multicolumn{1}{l}{} & (14.395) & (2.729) & (14.758) & (2.734) \\ 
\\
\multicolumn{1}{l}{Days closed in 2020} & -1.229$^{**}$ & -6.700$^{***}$ & -1.755$^{***}$ & -6.351$^{***}$ \\ 
\multicolumn{1}{l}{} & (0.473) & (0.395) & (0.512) & (0.350) \\ 
\\
\multicolumn{1}{l}{Capacity utilization in 2019} & -0.075$^{*}$ & -0.230$^{***}$ & -0.070$^{*}$ & -0.208$^{***}$ \\ 
\multicolumn{1}{l}{} & (0.032) & (0.025) & (0.030) & (0.021) \\ 

\hline
West only & \multicolumn{2}{c}{Yes} & \multicolumn{2}{c}{No}\\
Observations & \multicolumn{2}{c}{24,469} & \multicolumn{2}{c}{29,619}\\
Fixed effects & \multicolumn{2}{c}{Weekly} & \multicolumn{2}{c}{Weekly}\\
Clustered SEs & \multicolumn{2}{c}{Campground level} & \multicolumn{2}{c}{Campground level}\\
R$^{2}$ & \multicolumn{2}{c}{0.243} & \multicolumn{2}{c}{0.237}\\
Adjusted R$^{2}$ & \multicolumn{2}{c}{0.242} & \multicolumn{2}{c}{0.236}\\
Residual Std. Error & \multicolumn{2}{c}{44.19(df = 24414)} & \multicolumn{2}{c}{44.53(df = 29562)}\\
F statistic & \multicolumn{2}{c}{145.5$^{***}$(df = 54; 24414)} & \multicolumn{2}{c}{164.2$^{***}$(df = 56; 29562)}\\
\hline
\textit{Note:}  &  \multicolumn{4}{r}{$^{+}$p$<$0.1; $^{*}$p$<$0.05; $^{**}$p$<$0.01;$^{***}$p$<$0.001 two-tailed;}\\
 \multicolumn{5}{r}{\textit{The standard errors are clustered by campground and provided in parentheses.}} \\
 \\
\end{tabular}}
\end{table}

\FloatBarrier
\noindent
Table C2 presents the impact of alternative definitions used for the infection rate. The marginal effects from the table reflect that the sign and significance of the infection rate is robust to the different definitions used. Additionally, increasing the average number of weeks in the infection rate slightly increases both the magnitude of the marginal effect and the standard error.

\begin{table}[!htbp] \centering 
  \caption*{\bf Table C2: Marginal effects for alternative infection rate definitions.} 
  \small
  \label{}
  \adjustbox{max width =\textwidth}{
  \begin{tabular}{@{\extracolsep{0.1pt}}lcccc} 
  
\hline 
 & \multicolumn{4}{c}{\textit{Dependent variable: Change in nights reserved}} \\ 
\cline{2-5} 
 & \multicolumn{2}{c}{(1)}  & \multicolumn{2}{c}{(2)} \\  
\cline{2-3}
\cline{4-5}
& Spring & Summer  & Spring & Summer \\
\hline
\multicolumn{1}{l}{Weekly avg infection rate} & 0.470 & 13.444$^{+}$ &  &  \\ 
\multicolumn{1}{l}{} & 13.944 & 8.161 &  &  \\ 
\\
\multicolumn{1}{l}{2-week avg infection rate} &  &  & -9.367 & 15.747$^{+}$ \\ 
\multicolumn{1}{l}{} &  &  & 15.963 & 9.558 \\ 
\\
\multicolumn{1}{l}{Mandatory SAH} & -13.426$^{***}$ & -1.055 & -13.433$^{***}$ & -1.081 \\ 
\multicolumn{1}{l}{} & 2.799 & 2.558 & 2.803 & 2.557 \\ 
\\
\multicolumn{1}{l}{Advisory SAH} & -8.013$^{*}$ & -2.843$^{+}$ & -8.227$^{*}$ & -2.822$^{+}$ \\ 
\multicolumn{1}{l}{} & 3.290 & 1.663 & 3.303 & 1.664 \\ 
\\
\multicolumn{1}{l}{Within 50 miles of NP} & -4.950$^{*}$ & 1.788 & -4.899$^{+}$ & 1.726 \\ 
\multicolumn{1}{l}{} & 2.460 & 1.826 & 2.524 & 1.833 \\ 
\\
\multicolumn{1}{l}{Increase in NP visits} & 5.015$^{+}$ & 7.574$^{**}$ & 4.655 & 7.613$^{**}$ \\ 
\multicolumn{1}{l}{} & 2.804 & 2.527 & 2.869 & 2.527 \\ 
\\
\multicolumn{1}{l}{Small metropolitan area} & -2.132 & 1.252 & -2.182 & 1.224 \\ 
\multicolumn{1}{l}{} & 2.024 & 1.809 & 2.088 & 1.811 \\ 
\\
\multicolumn{1}{l}{Medium metropolitan area} & -9.469$^{**}$ & 3.548 & -10.001$^{***}$ & 3.523 \\ 
\multicolumn{1}{l}{} & 2.904 & 2.175 & 3.009 & 2.172 \\ 
\\
\multicolumn{1}{l}{Large metropolitan area} & -10.272$^{**}$ & 15.739$^{***}$ & -10.919$^{**}$ & 15.708$^{***}$ \\ 
\multicolumn{1}{l}{} & 3.894 & 2.889 & 4.037 & 2.888 \\ 
\\
\multicolumn{1}{l}{Wildfire 10} & -9.233 & -12.687$^{***}$ & -9.222 & -12.699$^{***}$ \\ 
\multicolumn{1}{l}{} & 16.024 & 2.776 & 16.017 & 2.778 \\ 
\\
\multicolumn{1}{l}{Wildfire 20} & -15.965 & -8.895$^{**}$ & -15.694 & -8.914$^{***}$ \\ 
\multicolumn{1}{l}{} & 14.771 & 2.709 & 14.790 & 2.708 \\ 
\\
\multicolumn{1}{l}{Days closed in 2020} & -1.693$^{***}$ & -6.332$^{***}$ & -1.703$^{***}$ & -6.335$^{***}$ \\ 
\multicolumn{1}{l}{} & 0.502 & 0.350 & 0.505 & 0.350 \\ 
\\
\multicolumn{1}{l}{Capacity utilization in 2019} & -0.071$^{*}$ & -0.208$^{***}$ & -0.071$^{*}$ & -0.208$^{***}$ \\ 
\multicolumn{1}{l}{} & 0.028 & 0.021 & 0.029 & 0.021 \\ 
\hline
Observations & \multicolumn{2}{c}{30,007} & \multicolumn{2}{c}{29,814}\\
Fixed effects & \multicolumn{2}{c}{Weekly} & \multicolumn{2}{c}{Weekly}\\
Clustered SEs & \multicolumn{2}{c}{Campground level} & \multicolumn{2}{c}{Campground level}\\
R$^{2}$ & \multicolumn{2}{c}{0.238} & \multicolumn{2}{c}{0.239}\\
Adjusted R$^{2}$ & \multicolumn{2}{c}{0.237} & \multicolumn{2}{c}{0.237}\\
Residual Std. Error & \multicolumn{2}{c}{44.22(df = 29950)} & \multicolumn{2}{c}{44.35(df = 29758)}\\
F statistic & \multicolumn{2}{c}{167.5$^{***}$(df = 56; 29950)} & \multicolumn{2}{c}{169.6$^{***}$(df = 55; 29758)}\\
\hline 
\textit{Note:}  &  \multicolumn{4}{r}{$^{+}$p$<$0.1; $^{*}$p$<$0.05; $^{**}$p$<$0.01;$^{***}$p$<$0.001 two-tailed;}\\
 \multicolumn{5}{r}{\textit{The standard errors are clustered by campground and provided in parentheses.}} \\
 \\
\end{tabular}}
\end{table}
\FloatBarrier

%\bibliographystyle{plos2015.bst}

\begin{thebibliography}{1}

\bibitem{jehle2011advanced}
Jehle G, Reny P.
\newblock Advanced Microeconomic Theory (Third)'.
\newblock Essex: Pearson Education Limited. 2011;.

\bibitem{brox1997valuing}
Brox JA, Kumar RC.
\newblock Valuing campsite characteristics: A generalized travel-cost model of
  demand for recreational camping.
\newblock Environmetrics: The official journal of the International
  Environmetrics Society. 1997;8(2):87--106.

\bibitem{shartaj2020exploring}
Shartaj M, Suter JF.
\newblock Exploring the Local Determinants of Campground Utilization on
  National Forest Land.
\newblock In: Western Economics Forum. vol.~18; 2020. p. 114--128.

\end{thebibliography}


\end{document}
